# Supplementary material for: A metamaterial-free fluid-flow cloak
Source: Natl Sci Rev. 2021 Nov 17;9(9):nwab205. doi: 10.1093/nsr/nwab205 (PMC9555300; doi:10.1093/nsr/nwab205)
Supplement: nwab205_Supplemental_Files [file nwab205_supplemental_files.zip]

Archive with 2 entries (2 files):
- 211107_NSR_SM_A_metamaterial-free_fluid_flow_cloak_manuscript.docx
- movie_S1.mp4
